# Supplementary material for: Diagnostic Pitfalls of CT in Malignant Superior Cerebellar Artery Infarction: Implications for Treatment Decisions and Future Management Strategies
Source: J Clin Med. 2025 Nov 20;14(22):8229. doi: 10.3390/jcm14228229 (PMC12653350; doi:10.3390/jcm14228229)
Supplement: Supplementary file 1 [file jcm-14-08229-s001.zip]

Archive with 1 entries (1 files):
- jcm-3976994-supplementary.pdf
